# Supplementary material for: Maternal Passive Smoking, Vitamin D Deficiency and Risk of Spontaneous Abortion
Source: Nutrients. 2022 Sep 6;14(18):3674. doi: 10.3390/nu14183674 (PMC9501103; doi:10.3390/nu14183674)
Supplement: Supplementary file 1 [file nutrients-14-03674-s001.zip]

Archive with 1 entries (1 files):
- nutrients-1864849-supplementary.pdf
